# Supplementary material for: The Intra-Articular Delivery of a Low-Dose Adeno-Associated Virus-IL-1 Receptor Antagonist Vector Alleviates the Progress of Arthritis in an Osteoarthritis Rat Model
Source: Pharmaceutics. 2024 Nov 25;16(12):1518. doi: 10.3390/pharmaceutics16121518 (PMC11728506; doi:10.3390/pharmaceutics16121518)
Supplement: Supplementary file 1 [file pharmaceutics-16-01518-s001.zip]

Archive with 1 entries (1 files):
- pharmaceutics-3243910-supplementary.pdf
